# Supplementary material for: Solar-Driven Soil Remediation along with the Generation of Water Vapor and Electricity
Source: Nanomaterials (Basel). 2022 May 25;12(11):1800. doi: 10.3390/nano12111800 (PMC9182396; doi:10.3390/nano12111800)
Supplement: Supplementary file 1 [file nanomaterials-12-01800-s001.zip]

Archive with 1 entries (1 files):
- nanomaterials-1686629-supplementary.pdf
